# Supplementary material for: Effect of early physical therapy initiation and adherence on functional outcomes after arthroscopic rotator cuff repair: a prospective observational cohort study
Source: Front Med (Lausanne). 2026 Apr 1;13:1743180. doi: 10.3389/fmed.2026.1743180 (PMC13079371; doi:10.3389/fmed.2026.1743180)
Supplement: Supplementary file 1 [file Table_1.XLSX]

## Sheet: Sheet1
Participant_ID	Group	BMI	Occupation	PreInjury_UCLA	Injury_to_Surgery_Weeks	Surgical_Technique	Anchor_Type	Dominant_Arm_Affected	Tear_Size	Diabetes	Hypertension	Smoking_History	Time_Since_Surgery	Time_to_PT_Days	PT_Sessions_Completed	Baseline_DASH
E1	Early PT	30.57	Sedentary	6.61	6.25	Single Row	Metallic	Yes	Medium	No	No	Yes	5.37	8.22	19.86	46.04
E2	Early PT	23.83	Manual	7.75	5.76	Single Row	Metallic	Yes	Medium	No	No	Yes	5.89	4.19	19.49	50.25
E3	Early PT	28.64	Sedentary	7.27	5.95	Single Row	Metallic	No	Medium	No	Yes	No	5.6	8.71	11.87	50.17
E4	Early PT	32.2	Sedentary	5.88	3.95	Single Row	Metallic	Yes	Medium	No	No	No	5.29	6.36	15.75	51.24
E5	Early PT	22.59	Manual	6.52	5.79	Single Row	Metallic	Yes	Small	No	No	No	5.85	10.78	16.13	64
E6	Early PT	28.5	Sedentary	6.08	6.88	Double Row	Bioabsorbable	No	Medium	No	No	Yes	5.95	6.45	15.24	51.58
E7	Early PT	28.75	Manual	5.93	9.07	Single Row	Metallic	Yes	Small	No	Yes	Yes	6.16	7.05	12.16	44.12
E8	Early PT	30.47	Manual	8.15	7.94	Single Row	Metallic	Yes	Small	No	No	Yes	5.43	2.86	11.7	57.05
E9	Early PT	23.81	Sedentary	7.39	10.68	Double Row	Metallic	Yes	Medium	No	Yes	No	4.61	7.03	14.15	59.46
E10	Early PT	23.53	Manual	5.77	3.97	Double Row	Bioabsorbable	No	Medium	No	Yes	No	4.93	1.31	18.71	33.59
E11	Early PT	29.61	Manual	8.23	7.74	Double Row	Metallic	Yes	Large	No	No	No	5.99	3.75	16.32	53.12
E12	Early PT	28.87	Sedentary	7.31	6.15	Single Row	Metallic	Yes	Medium	No	Yes	No	3.96	10.55	12.84	54.23
E13	Early PT	28.72	Sedentary	8.09	10.77	Single Row	Bioabsorbable	No	Medium	No	No	Yes	5.15	10.62	17.18	43.55
E14	Early PT	29.03	Manual	7.81	3.87	Single Row	Bioabsorbable	No	Medium	Yes	No	No	4.39	9.57	3.43	61.45
E15	Early PT	25.65	Sedentary	5.56	3.8	Single Row	Bioabsorbable	Yes	Small	No	Yes	No	4.81	5.54	18.62	45.12
E16	Early PT	28.66	Manual	5.98	4.35	Single Row	Metallic	Yes	Medium	No	No	Yes	6.06	8.2	7.64	48.07
E17	Early PT	28.86	Manual	7.99	0.85	Single Row	Metallic	Yes	Small	No	No	No	4.97	8.33	12.87	44.88
E18	Early PT	25.53	Sedentary	7.78	4.52	Single Row	Bioabsorbable	No	Large	No	No	No	4.83	4.98	10	46.9
E19	Early PT	34.05	Sedentary	6.81	3.98	Single Row	Bioabsorbable	Yes	Small	No	No	No	3.42	12.7	9.33	35
E20	Early PT	29.45	Sedentary	7.02	6.08	Double Row	Metallic	Yes	Medium	Yes	No	No	5.53	10.88	18.66	31.32
E21	Early PT	23.96	Sedentary	8.81	6.52	Single Row	Bioabsorbable	No	Small	No	No	No	5.43	7.7	12.47	63.79
E22	Early PT	30.06	Sedentary	5.93	10.05	Single Row	Metallic	No	Large	No	No	Yes	6.94	8.42	15.57	37.67
E23	Early PT	24.67	Sedentary	7.68	7.92	Double Row	Bioabsorbable	Yes	Medium	No	Yes	No	4.47	8.94	14.07	36.12
E24	Early PT	30.49	Manual	6.53	4.4	Double Row	Metallic	No	Medium	No	No	Yes	5	2.42	16.06	23.69
E25	Early PT	31.71	Sedentary	6.5	3.66	Single Row	Metallic	Yes	Small	Yes	Yes	No	5.03	7.62	14.54	39.89
E26	Early PT	25.18	Manual	8.53	6.86	Double Row	Metallic	No	Medium	No	No	No	6.36	6.36	9.37	32.57
E27	Early PT	31.07	Sedentary	8.11	2.69	Double Row	Metallic	Yes	Small	No	No	No	4.68	5.44	18.04	64.3
E28	Early PT	29.25	Manual	8.09	9.94	Single Row	Metallic	Yes	Large	No	Yes	No	5.06	7.52	12.37	57.54
E29	Early PT	30.6	Manual	8.85	8.44	Double Row	Metallic	No	Small	Yes	No	Yes	5.39	13.55	8.33	39.37
E30	Early PT	34.15	Sedentary	6.87	4.65	Double Row	Bioabsorbable	Yes	Small	No	No	Yes	4.97	10.2	12.62	70.83
E31	Early PT	27.08	Sedentary	7.89	1.79	Single Row	Metallic	Yes	Small	Yes	Yes	Yes	4.33	6.68	19.95	57.23
E32	Early PT	25.4	Sedentary	6.36	8.84	Single Row	Bioabsorbable	No	Medium	No	No	Yes	4.97	10	17.48	43.25
E33	Early PT	24.95	Sedentary	7.34	5.47	Double Row	Metallic	No	Medium	Yes	No	No	5.85	12.4	12.93	19.99
E34	Early PT	25.2	Manual	6.64	8.58	Double Row	Metallic	No	Small	No	Yes	No	3.75	11.02	12.92	71.24
E35	Early PT	27.64	Manual	6.99	2.06	Single Row	Metallic	No	Medium	No	No	Yes	4.91	8.51	13.03	31.86
E36	Early PT	29.02	Manual	7.76	4.35	Single Row	Metallic	Yes	Medium	No	Yes	No	4.08	6.46	22.14	29.12
E37	Early PT	28.8	Sedentary	5.58	5.74	Single Row	Metallic	Yes	Medium	No	No	No	5.98	10.36	15.7	57.67
E38	Early PT	30.62	Sedentary	10.06	5.84	Double Row	Metallic	Yes	Medium	No	No	No	3.26	9.48	15.88	72.84
E39	Early PT	27.93	Sedentary	5.29	4.69	Double Row	Metallic	Yes	Medium	Yes	No	No	4.22	10.94	18.17	61.54
E40	Early PT	32.69	Manual	4.97	7.16	Single Row	Bioabsorbable	No	Medium	Yes	No	Yes	5.16	10.18	15.16	52.76
E41	Early PT	27.02	Sedentary	8.62	3.27	Double Row	Metallic	Yes	Small	Yes	No	No	6.35	11.38	13.27	53.09
E42	Early PT	36.87	Sedentary	8.06	5.4	Double Row	Bioabsorbable	Yes	Small	No	No	No	4.71	6.79	13.5	55.86
E43	Early PT	29.95	Sedentary	7.8	6.01	Single Row	Metallic	Yes	Large	No	Yes	No	4.22	12.16	13.98	54.85
E44	Early PT	25.06	Sedentary	7.81	6.91	Single Row	Bioabsorbable	No	Large	No	No	Yes	6.66	8.91	14.11	49.74
E45	Early PT	24.36	Sedentary	6.82	7.37	Double Row	Bioabsorbable	Yes	Medium	No	Yes	No	3.33	14.36	17.01	47.84
E46	Early PT	29.48	Manual	5.46	3.14	Double Row	Bioabsorbable	Yes	Medium	No	No	Yes	2.58	6.34	14.45	46.06
E47	Early PT	27.15	Manual	6.96	2.2	Double Row	Metallic	Yes	Medium	Yes	Yes	Yes	5.22	13.37	17.03	38.66
E48	Early PT	30.25	Sedentary	5.8	8.67	Double Row	Metallic	Yes	Medium	No	Yes	No	4.28	8.91	13.94	43.73
E49	Early PT	29.45	Manual	8.34	6.49	Single Row	Metallic	Yes	Small	No	Yes	No	3.76	6.45	14.55	28.62
E50	Early PT	27.65	Manual	6.61	4.01	Single Row	Bioabsorbable	No	Small	No	No	No	5.49	6.94	6.66	45.68
E51	Early PT	25.1	Manual	5.57	9.3	Double Row	Bioabsorbable	No	Medium	No	Yes	Yes	5.02	7.41	17.73	36.15
E52	Early PT	22.89	Manual	6.35	6	Single Row	Bioabsorbable	Yes	Medium	Yes	No	No	4.22	9.57	15.57	34.92
E53	Early PT	26.42	Sedentary	7.48	8.44	Single Row	Metallic	No	Small	Yes	Yes	No	3.5	9.86	18.04	48.65
E54	Early PT	30.72	Sedentary	5.97	5.89	Single Row	Bioabsorbable	No	Small	No	Yes	Yes	5.65	6.68	3.24	61.62
E55	Early PT	28.6	Sedentary	5.57	10.47	Single Row	Bioabsorbable	No	Small	Yes	No	No	5.43	8.27	22.19	56.56
E56	Early PT	23.78	Manual	7.22	9.77	Single Row	Metallic	Yes	Medium	No	No	No	4.68	14.55	13.72	29.93
E57	Early PT	28.46	Sedentary	7.22	5.16	Single Row	Metallic	Yes	Small	No	Yes	No	6.63	13.35	18.46	36.14
E58	Early PT	29.16	Sedentary	6.06	7.96	Single Row	Bioabsorbable	Yes	Small	No	No	No	3.71	9.61	10.3	56.8
E59	Early PT	24.97	Manual	6.11	7.21	Single Row	Bioabsorbable	Yes	Medium	No	No	No	3.25	8.45	16.58	36.22
E60	Early PT	28.4	Sedentary	7.2	8.88	Double Row	Bioabsorbable	No	Small	No	No	No	4.09	8.69	10.25	44.33
E61	Early PT	28.08	Manual	4.61	3.51	Double Row	Metallic	No	Medium	No	Yes	Yes	4.73	10.12	11.88	52.62
E62	Early PT	24.12	Sedentary	4.67	7.31	Double Row	Bioabsorbable	No	Small	No	Yes	No	5.02	5.37	21.52	36.37
E63	Early PT	29.07	Sedentary	5.73	8.16	Double Row	Metallic	Yes	Small	No	No	No	4.54	7.59	13.53	47.86
E64	Early PT	29.74	Manual	6.51	1.68	Double Row	Metallic	Yes	Small	No	Yes	Yes	5.13	3.5	15.08	32.46
E65	Early PT	31.46	Manual	7.32	3.01	Single Row	Metallic	No	Medium	No	No	No	3.53	9.5	17.56	40.3
E66	Early PT	31.37	Sedentary	9.11	1.04	Double Row	Bioabsorbable	No	Large	No	No	No	6.22	10.22	16.13	50.15
E67	Early PT	23.34	Sedentary	8.16	5.11	Double Row	Bioabsorbable	Yes	Large	No	No	Yes	4.7	6.94	14.82	29.68
E68	Early PT	24.8	Sedentary	6.59	7.38	Double Row	Metallic	No	Medium	Yes	No	Yes	5.9	12.9	15.64	51.44
E69	Early PT	29.59	Sedentary	6.81	9.19	Single Row	Metallic	No	Medium	Yes	No	No	5.12	4.79	23.38	46.52
E70	Early PT	29.59	Manual	5.3	5.9	Single Row	Bioabsorbable	Yes	Small	No	Yes	Yes	5.24	4.09	14.03	52.64
E71	Early PT	29.59	Manual	6.81	9.48	Single Row	Metallic	Yes	Medium	No	No	No	5.35	8.99	15.01	49.13
E72	Early PT	40.6	Sedentary	6.4	2.56	Single Row	Bioabsorbable	Yes	Large	Yes	Yes	No	5.23	11.38	18.24	61.33
E73	Early PT	29.77	Manual	7.34	1.81	Double Row	Metallic	Yes	Small	No	No	No	5.42	13.22	18.45	48.07
E74	Early PT	31.64	Sedentary	5.57	5.6	Double Row	Metallic	Yes	Small	No	No	No	6.11	7.01	18.76	42.14
E75	Early PT	31.04	Sedentary	7.64	6.61	Single Row	Metallic	No	Small	No	No	No	4.98	11.47	16.68	48.04
E76	Early PT	30.04	Sedentary	9.2	5.65	Double Row	Metallic	Yes	Small	No	No	No	5.49	8.23	9.91	52.54
E77	Early PT	26.85	Manual	6.67	0.97	Double Row	Bioabsorbable	Yes	Small	Yes	No	No	4.69	7.84	20.46	47.25
E78	Early PT	30.39	Sedentary	7.46	5.53	Single Row	Metallic	Yes	Medium	Yes	No	No	6.22	10.9	9.89	47.16
E79	Early PT	25.34	Sedentary	7.9	2.73	Single Row	Metallic	Yes	Medium	No	No	No	4.1	10.23	15.4	39.22
E80	Early PT	27.11	Sedentary	6.22	7.27	Single Row	Bioabsorbable	No	Large	No	No	No	6.58	3.77	11.38	39.64
D1	Delayed PT	24.26	Sedentary	5.55	7.06	Single Row	Bioabsorbable	Yes	Medium	No	No	No	3.71	24.91	14.82	46.46
D2	Delayed PT	22.17	Sedentary	6.7	3.26	Double Row	Metallic	Yes	Medium	No	Yes	Yes	6	20.74	10.88	33.92
D3	Delayed PT	29.91	Manual	8.79	7.45	Single Row	Bioabsorbable	Yes	Medium	No	No	No	5.61	18.26	9.57	40.24
D4	Delayed PT	30.63	Sedentary	9.51	6.3	Double Row	Metallic	Yes	Medium	No	No	No	5.61	19.42	17.25	65.41
D5	Delayed PT	26.22	Sedentary	9.59	2.67	Double Row	Bioabsorbable	No	Large	No	No	No	5.33	14.79	18.45	50.52
D6	Delayed PT	19.57	Sedentary	8.28	9.06	Double Row	Metallic	Yes	Large	No	No	No	4.91	21.66	15.56	46.32
D7	Delayed PT	26.32	Sedentary	8	4.69	Double Row	Metallic	Yes	Large	No	No	No	5.56	22.68	12.16	53.9
D8	Delayed PT	29.41	Manual	7.33	4.52	Single Row	Metallic	Yes	Medium	No	No	No	5.48	17.75	8.77	57.56
D9	Delayed PT	23.24	Sedentary	7.62	6.84	Double Row	Metallic	No	Medium	No	Yes	No	4.54	17.68	8.68	64.15
D10	Delayed PT	28.73	Sedentary	5.57	9.02	Double Row	Metallic	Yes	Medium	Yes	No	No	4.32	20.4	13.83	67.69
D11	Delayed PT	28.07	Sedentary	5.16	4.04	Single Row	Metallic	Yes	Medium	No	Yes	Yes	4.99	17.8	13.43	48.34
D12	Delayed PT	30.03	Sedentary	6.41	6.52	Single Row	Bioabsorbable	No	Medium	Yes	Yes	No	6.44	19.18	17.17	38
D13	Delayed PT	28.51	Sedentary	6.16	7.37	Double Row	Metallic	Yes	Medium	No	Yes	No	3.65	27.19	14.31	47.77
D14	Delayed PT	24.91	Sedentary	5.72	7.97	Double Row	Metallic	Yes	Medium	No	Yes	No	3.42	18.51	6.13	54.98
D15	Delayed PT	32.07	Manual	7.49	6.79	Single Row	Bioabsorbable	Yes	Medium	Yes	Yes	No	5.05	18.09	15.84	41.88
D16	Delayed PT	27.6	Sedentary	7.89	5.54	Single Row	Metallic	No	Small	No	Yes	No	4.94	17.02	8.05	41.95
D17	Delayed PT	28.03	Sedentary	6.56	4.48	Double Row	Bioabsorbable	Yes	Medium	No	No	Yes	5.06	22.17	10.38	55.87
D18	Delayed PT	25.04	Sedentary	8.7	6.58	Double Row	Bioabsorbable	No	Small	No	No	Yes	5.13	18.75	12.79	51.67
D19	Delayed PT	26.66	Manual	4.66	3.91	Single Row	Bioabsorbable	No	Large	No	Yes	No	4.67	17.02	19.42	52.54
D20	Delayed PT	25.2	Manual	6.12	-0.34	Single Row	Bioabsorbable	Yes	Medium	No	No	No	6.38	24.31	23.66	44.07
D21	Delayed PT	27.55	Manual	5.32	7.38	Single Row	Bioabsorbable	Yes	Small	Yes	No	No	3.29	24.67	14.15	49.72
D22	Delayed PT	33.77	Sedentary	3.55	8.46	Single Row	Metallic	Yes	Small	No	Yes	No	4.06	17.2	11.14	42.3
D23	Delayed PT	23.59	Sedentary	6.29	0.95	Single Row	Metallic	Yes	Medium	Yes	Yes	No	4.79	12.51	13.87	61.72
D24	Delayed PT	22.8	Manual	6.23	4.06	Double Row	Metallic	Yes	Medium	No	No	No	3.25	23.15	15.21	63.27
D25	Delayed PT	32.97	Sedentary	8.75	7.8	Double Row	Bioabsorbable	No	Medium	No	No	Yes	4.71	16.89	10.62	32.44
D26	Delayed PT	27.43	Sedentary	7.39	11.11	Double Row	Metallic	No	Small	No	No	Yes	6.55	22.35	18.66	42.24
D27	Delayed PT	25.91	Sedentary	4.84	6.43	Single Row	Bioabsorbable	No	Medium	No	Yes	No	4.91	12.13	12.71	36.18
D28	Delayed PT	31.55	Sedentary	9.28	4.71	Double Row	Bioabsorbable	Yes	Medium	Yes	Yes	No	5.12	22.72	13.73	45.23
D29	Delayed PT	26.12	Sedentary	8.3	5.96	Double Row	Bioabsorbable	No	Medium	No	Yes	Yes	3.63	14.94	14.37	51.3
D30	Delayed PT	34.15	Sedentary	7.32	9.54	Double Row	Metallic	No	Medium	No	Yes	No	4.27	22.12	13.44	36.68
D31	Delayed PT	30.36	Manual	6.07	4.89	Double Row	Metallic	No	Medium	No	Yes	No	4.51	19.47	15.03	42.33
D32	Delayed PT	26.51	Sedentary	4.94	4.54	Single Row	Bioabsorbable	Yes	Small	No	Yes	No	4.57	15.89	9.49	41.45
D33	Delayed PT	35.24	Sedentary	5.85	5.27	Double Row	Bioabsorbable	No	Large	No	No	No	6.17	17.91	9.72	54.41
D34	Delayed PT	26.12	Sedentary	8.1	4.19	Single Row	Metallic	Yes	Medium	No	No	No	5.45	21.96	7.66	52.93
D35	Delayed PT	30.57	Sedentary	9.32	6.66	Double Row	Metallic	Yes	Medium	No	Yes	Yes	3.78	19.81	13.51	44.47
D36	Delayed PT	29.11	Sedentary	8.8	10.12	Single Row	Bioabsorbable	Yes	Small	Yes	No	No	5.14	21.58	14.8	54.08
D37	Delayed PT	32.42	Manual	5.67	7.12	Single Row	Bioabsorbable	No	Medium	No	Yes	No	5.39	26.73	13.58	46.34
D38	Delayed PT	33.27	Sedentary	4.7	5.8	Double Row	Bioabsorbable	No	Small	No	No	Yes	6.03	13.63	18.2	49.28
D39	Delayed PT	28.23	Manual	6.64	5.71	Single Row	Bioabsorbable	Yes	Medium	No	Yes	No	6.47	25.4	11.82	70.1
D40	Delayed PT	25.63	Manual	3.7	2.78	Double Row	Bioabsorbable	Yes	Large	No	No	No	3.87	19.81	14.38	66.53
D41	Delayed PT	29.64	Sedentary	6.92	8.41	Single Row	Metallic	Yes	Medium	No	No	No	4.08	16.09	7.69	38.28
D42	Delayed PT	25.88	Sedentary	6.19	6.2	Double Row	Metallic	Yes	Small	No	No	No	3.63	14.5	10.37	61.07
D43	Delayed PT	34.76	Manual	5.7	5.96	Double Row	Metallic	Yes	Small	No	Yes	Yes	4.66	18.72	14.48	60.87
D44	Delayed PT	28.57	Sedentary	3.96	13.72	Double Row	Metallic	Yes	Medium	No	No	No	5.36	22.83	15.07	39.9
D45	Delayed PT	26.91	Sedentary	7.21	7.07	Single Row	Bioabsorbable	No	Small	No	Yes	No	5.88	18.95	10.72	60.95
D46	Delayed PT	28.73	Manual	5.6	4.65	Single Row	Bioabsorbable	Yes	Small	No	No	No	4.81	25.01	11.57	68.65
D47	Delayed PT	23.67	Sedentary	4.62	5.4	Single Row	Bioabsorbable	Yes	Medium	No	No	Yes	4.57	14.05	6.07	40.18
D48	Delayed PT	24.91	Sedentary	2	9.02	Single Row	Metallic	Yes	Medium	No	Yes	No	5.04	19.38	10.48	42.37
D49	Delayed PT	32.08	Sedentary	6.38	6.64	Double Row	Bioabsorbable	No	Medium	Yes	No	No	4.05	14.79	15.22	63.08
D50	Delayed PT	25.95	Manual	9.15	3.07	Double Row	Bioabsorbable	No	Large	Yes	No	Yes	6.98	20.77	14.03	55.09
D51	Delayed PT	24.67	Manual	8.98	8.49	Double Row	Bioabsorbable	No	Small	No	Yes	Yes	3.28	22.7	13.74	58.09
D52	Delayed PT	29.89	Sedentary	5.72	4.84	Double Row	Bioabsorbable	Yes	Large	No	No	No	5.07	17.86	12.03	55.83
D53	Delayed PT	32.03	Sedentary	5.49	10.69	Double Row	Metallic	No	Medium	No	Yes	No	6.91	9.78	11.87	56.37
D54	Delayed PT	30.49	Manual	7.14	8.86	Double Row	Metallic	Yes	Large	No	No	No	4.9	20.16	9.33	38
D55	Delayed PT	31.41	Sedentary	4.88	5.35	Single Row	Metallic	No	Medium	Yes	No	No	4.7	21.04	14.5	63.4
D56	Delayed PT	25.62	Manual	6.88	9.33	Double Row	Metallic	No	Large	No	No	No	4.53	20.92	13.44	64.7
D57	Delayed PT	23.43	Sedentary	7.6	6.54	Double Row	Metallic	No	Large	No	No	No	4.71	23.99	13.71	49.74
D58	Delayed PT	33.07	Manual	8.31	8.34	Double Row	Bioabsorbable	No	Medium	No	No	Yes	6.26	15.46	9.84	51.72
D59	Delayed PT	27.06	Sedentary	6.27	7.49	Single Row	Bioabsorbable	No	Large	No	Yes	No	2.68	21.94	3.66	35.81
D60	Delayed PT	27.29	Manual	6.11	4.43	Single Row	Bioabsorbable	Yes	Medium	No	No	Yes	6.42	23.83	16.01	57.69
D61	Delayed PT	32.5	Manual	5.07	4.9	Double Row	Bioabsorbable	No	Medium	Yes	Yes	No	3.47	12.84	10.02	58.31
D62	Delayed PT	29.96	Manual	5.15	8.75	Double Row	Metallic	Yes	Medium	No	No	Yes	4.62	20.6	8.56	51.52
D63	Delayed PT	29.62	Manual	6.07	5.61	Double Row	Bioabsorbable	Yes	Medium	No	Yes	Yes	4.46	17.55	14.48	64.22
D64	Delayed PT	35.26	Sedentary	6.99	5.45	Single Row	Metallic	Yes	Small	No	Yes	No	5.48	19.12	10.35	48.62
D65	Delayed PT	26	Sedentary	7.83	4.18	Double Row	Metallic	Yes	Medium	No	No	Yes	3.29	20.71	15.87	58.23
D66	Delayed PT	31.18	Manual	5.18	7.35	Single Row	Metallic	Yes	Medium	Yes	Yes	No	5.35	17.62	14.18	41.28
D67	Delayed PT	28.31	Sedentary	8.72	11.12	Single Row	Metallic	Yes	Medium	No	No	Yes	6.91	16.92	14.44	51.94
D68	Delayed PT	29.01	Sedentary	6	3.92	Single Row	Metallic	Yes	Large	No	Yes	No	3.53	19.55	6.65	50.32
D69	Delayed PT	33.16	Sedentary	6.39	6.44	Double Row	Metallic	Yes	Medium	No	Yes	No	5.08	15.4	16.45	54.6
D70	Delayed PT	29.8	Sedentary	5.27	9.63	Double Row	Metallic	Yes	Medium	No	No	Yes	4.23	15.4	12.83	48.24
D71	Delayed PT	29.9	Manual	2.69	6.2	Single Row	Bioabsorbable	Yes	Small	Yes	Yes	Yes	5.32	21.93	10.44	50.78
D72	Delayed PT	31.66	Sedentary	7.78	7.42	Double Row	Metallic	Yes	Small	No	Yes	No	4.91	15.17	12.38	61.03
D73	Delayed PT	26.92	Sedentary	7.55	3.94	Single Row	Metallic	Yes	Small	Yes	No	No	4.25	21.89	5.09	47.52
D74	Delayed PT	25.35	Manual	5.99	7.37	Double Row	Metallic	No	Medium	No	Yes	No	5.38	21.13	13.39	35
D75	Delayed PT	24.67	Sedentary	6.52	5.95	Double Row	Bioabsorbable	No	Medium	No	No	No	6.69	13.03	7.93	70.91
D76	Delayed PT	21.63	Manual	7.21	8.65	Double Row	Metallic	No	Large	No	Yes	No	4.7	16.91	6.7	66.97
D77	Delayed PT	34.91	Sedentary	4.01	9.11	Single Row	Metallic	No	Medium	No	Yes	Yes	5.61	23.84	6.06	38.36
D78	Delayed PT	24.48	Manual	5.61	12.34	Double Row	Metallic	Yes	Medium	Yes	No	No	3.6	15.79	16.07	59.57
D79	Delayed PT	27.39	Sedentary	7.64	7.71	Double Row	Metallic	No	Medium	No	Yes	No	3.93	17.7	9.45	46.81
D80	Delayed PT	27.21	Sedentary	4.49	7.13	Single Row	Metallic	Yes	Small	No	Yes	No	5.36	21.13	17.67	55.01
